# Supplementary material for: Modeling the Impact of Extracellular Vesicle Cargoes in the Diagnosis of Coronary Artery Disease
Source: Biomedicines. 2024 Nov 25;12(12):2682. doi: 10.3390/biomedicines12122682 (PMC11727391; doi:10.3390/biomedicines12122682)
Supplement: Supplementary file 1 [file biomedicines-12-02682-s001.zip]

Archive with 8 entries (8 files):
- Figure S1. Instument settings.pdf
- Figure S2. Flow cytometric analysis of EVs according to MIFlowCyt guidelines.pdf
- Figure S3. CTTA parameters of control and CAD groups.pdf
- Figure S4. Plasma proteins in cases and controls.pdf
- Figure S5. EVs in the blood of cases and controls_rev.pdf
- Figure S6. Feature importance ranking.pdf
- Table S1. Clinical parameters of patients.pdf
- Table S2. List of antibodies and dyes used for immunofluorescence studies.pdf
